# Supplementary material for: Validation of the compassionate engagement and action scales, compassion scale, and Sussex-Oxford compassion scales in a French-Canadian sample
Source: PLoS One. 2024 Jun 24;19(6):e0305776. doi: 10.1371/journal.pone.0305776 (PMC11195958; doi:10.1371/journal.pone.0305776)
Supplement: S3 Appendix — French translations of the Compassionate Engagement and Action Scales, Compassion Scale, and Sussex-Oxford Compassion Scales for Self and Others. (ZIP) [file pone.0305776.s003.zip]

Archive with 8 entries (7 files):
- S2 Translation Reports/
- __MACOSX/._S2 Translation Reports
- S2 Translation Reports/SOCS.Translation Report.pdf
- __MACOSX/S2 Translation Reports/._SOCS.Translation Report.pdf
- S2 Translation Reports/CEAS.Translation Report.pdf
- __MACOSX/S2 Translation Reports/._CEAS.Translation Report.pdf
- S2 Translation Reports/CS.Translation Report.pdf
- __MACOSX/S2 Translation Reports/._CS.Translation Report.pdf
